# Supplementary material for: Specific Tumor Localization of Immunogenic Lipid-Coated Mesoporous Silica Nanoparticles following Intraperitoneal Administration in a Mouse Model of Serous Epithelial Ovarian Cancer
Source: Cancers (Basel). 2023 Sep 19;15(18):4626. doi: 10.3390/cancers15184626 (PMC10526288; doi:10.3390/cancers15184626)
Supplement: Supplementary file 1 [file cancers-15-04626-s001.zip]

Archive with 1 entries (1 files):
- cancers-2570311-supplementary.pdf
